# Supplementary material for: Immunological Study of Combined Administration of SARS-CoV-2 DNA Vaccine and Inactivated Vaccine
Source: Vaccines (Basel). 2022 Jun 10;10(6):929. doi: 10.3390/vaccines10060929 (PMC9228235; doi:10.3390/vaccines10060929)
Supplement: Supplementary file 1 [file vaccines-10-00929-s001.zip]

Archive with 1 entries (1 files):
- vaccines-1745160-supplementary.pdf
